# Supplementary material for: Effects of Substituting Tenebrio molitor and Elodea nuttallii as Feed on Growth, Flesh Quality and Intestinal Microbiota of Red Swamp Crayfish (Procambarus clarkii)
Source: Foods. 2024 Jul 20;13(14):2292. doi: 10.3390/foods13142292 (PMC11275352; doi:10.3390/foods13142292)
Supplement: Supplementary file 1 [file foods-13-02292-s001.zip]

Archive with 1 entries (1 files):
- foods-3078713-supplementary.pdf
